# Supplementary material for: Dissecting ribosomal particles throughout the kingdoms of life using advanced hybrid mass spectrometry methods
Source: Nat Commun. 2018 Jun 27;9:2493. doi: 10.1038/s41467-018-04853-x (PMC6021402; doi:10.1038/s41467-018-04853-x)
Supplement: Supplementary file 3 — Supplementary Data 1 [file 41467_2018_4853_MOESM3_ESM.xlsx]

## Sheet: Hs40S
Proteins identified in the bottom-up LC-MS/MS analysis of Hs60S ribosomal purifications
The ranking is performed following the iBAQ values for each ribosomal protein in the purifications
*: Protein name is ambiguous
Rank	Majority protein IDs	Protein names	iBAQ
1	P62263	40S ribosomal protein S14	112700000
2	P62241	40S ribosomal protein S8	73499000
3	P62280	40S ribosomal protein S11	66540000
4	P62861	40S ribosomal protein S30	62929000
5	P46782	40S ribosomal protein S5	54151000
6	P42677	40S ribosomal protein S27	51432000
7	P62753	40S ribosomal protein S6	50131000
8	P46783	40S ribosomal protein S10	49736000
9	P08865	40S ribosomal protein SA	39510000
10	P61247	40S ribosomal protein S3a	32702000
11	P62269	40S ribosomal protein S18	29969000
12	P62857	40S ribosomal protein S28	29278000
13	P39019	40S ribosomal protein S19	26548000
14	P25398	40S ribosomal protein S12	25816000
15	P63220	40S ribosomal protein S21	25435000
16	P62701	40S ribosomal protein S4, X isoform	20189000
17	P15880	40S ribosomal protein S2	19671000
18	P62273	40S ribosomal protein S29	14801000
19	P62851	40S ribosomal protein S25	11277000
20	P62266	40S ribosomal protein S23	11217000
21	P62277	40S ribosomal protein S13	9795000
22	P46781	40S ribosomal protein S9	9464600
23	P08708	40S ribosomal protein S17	9253200
24	P60866	40S ribosomal protein S20	7661100
25	P62081	40S ribosomal protein S7	7501100
27	P62249	40S ribosomal protein S16	5506300
28	P23396	40S ribosomal protein S3	4206900
29	P62244	40S ribosomal protein S15a	3210900
30	P62979	Ubiquitin-40S ribosomal protein S27a	3012000
35	P63244	Receptor of activated protein C kinase 1	1336100
38	P62847	40S ribosomal protein S24	953260
31	P52815	39S ribosomal protein L12, mitochondrial	2792000
36	Q7Z7F7	39S ribosomal protein L55, mitochondrial	1139400
37	Q86TS9	39S ribosomal protein L52, mitochondrial	1004700
39	Q9BYD1	39S ribosomal protein L13, mitochondrial	911350
40	Q9Y3B7	39S ribosomal protein L11, mitochondrial	849810
42	Q13405	39S ribosomal protein L49, mitochondrial	743240
44	Q96DV4	39S ribosomal protein L38, mitochondrial	698800
46	Q9H0U6	39S ribosomal protein L18, mitochondrial	662340
47	Q5T653	39S ribosomal protein L2, mitochondrial	565550
48	P49406	39S ribosomal protein L19, mitochondrial	469320
49	Q9BRJ2	39S ribosomal protein L45, mitochondrial	378110
50	Q9NRX2	39S ribosomal protein L17, mitochondrial	369480
51	Q8N983	39S ribosomal protein L43, mitochondrial	354560
52	Q9NVS2	28S ribosomal protein S18a, mitochondrial	331000
54	Q9NX20	39S ribosomal protein L16, mitochondrial	280340
26	P67809	Nuclease-sensitive element-binding protein 1	6963600
32	Q8NC51	Plasminogen activator inhibitor 1 RNA-binding protein	2751300
33	Q8TAE8	Growth arrest and DNA damage-inducible proteins-interacting protein 1	2610200
34	Q71UM5	40S ribosomal protein S27-like	1740300
41	Q6PKG0	La-related protein 1	801880
43	Q9NRX1	RNA-binding protein PNO1	732910
45	P16989	Y-box-binding protein 3	677000
53	Q96GA3	Protein LTV1 homolog	309690
55	Q9ULX3	RNA-binding protein NOB1	200720
56	Q5JTH9	RRP12-like protein	154790
57	Q2NL82	Pre-rRNA-processing protein TSR1 homolog	116070
58	Q13310	Polyadenylate-binding protein 4	102650
59	P07910	Heterogeneous nuclear ribonucleoproteins C1/C2	71870
60	Q13247;Q13243;Q08170	Serine/arginine-rich splicing factor 6;Serine/arginine-rich splicing factor 5;Serine/arginine-rich splicing factor 4	67696

## Sheet: Hs60S
Proteins identified in the bottom-up LC-MS/MS analysis of Hs60S ribosomal purification
The ranking is performed following the iBAQ values for each ribosomal protein in the purifications
*: Protein name is ambiguous
Rank	Majority protein IDs	Protein names	iBAQ
1	P49207	60S ribosomal protein L34	651000000
2	P62424	60S ribosomal protein L7a	633000000
3	P26373	60S ribosomal protein L13	629000000
4	Q07020	60S ribosomal protein L18	595000000
5	P35268	60S ribosomal protein L22	555000000
6	P46778	60S ribosomal protein L21	457000000
7	P42766	60S ribosomal protein L35	442000000
8	P18124	60S ribosomal protein L7	442000000
9	P61353	60S ribosomal protein L27	433000000
10	P62899	60S ribosomal protein L31	403000000
11	P62891	60S ribosomal protein L39	382000000
12	P62917	60S ribosomal protein L8	381000000
13	P39023	60S ribosomal protein L3	356000000
14	P46777	60S ribosomal protein L5	347000000
15	P62888	60S ribosomal protein L30	336000000
16	P61254	60S ribosomal protein L26	325000000
17	P61313	60S ribosomal protein L15	313000000
18	P83731	60S ribosomal protein L24	310000000
19	Q02878	60S ribosomal protein L6	301000000
20	P46776	60S ribosomal protein L27a	294000000
21	P84098	60S ribosomal protein L19	287000000
22	P62750	60S ribosomal protein L23a	285000000
23	P46779	60S ribosomal protein L28	276000000
24	P27635	60S ribosomal protein L10	267000000
25	P47914	60S ribosomal protein L29	265000000
26	Q9Y3U8	60S ribosomal protein L36	259000000
27	P62906	60S ribosomal protein L10a	258000000
28	P40429	60S ribosomal protein L13a	256000000
29	P62910	60S ribosomal protein L32	255000000
30	P50914	60S ribosomal protein L14	249000000
31	P63173	60S ribosomal protein L38	238000000
32	P05388	60S acidic ribosomal protein P0	231000000
33	Q02543	60S ribosomal protein L18a	219000000
34	P83881	60S ribosomal protein L36a	213000000
35	P62913	60S ribosomal protein L11	212000000
36	P36578	60S ribosomal protein L4	205000000
37	P30050	60S ribosomal protein L12	191000000
38	P61513	60S ribosomal protein L37a	190000000
39	P05387	60S acidic ribosomal protein P2	179000000
40	P32969	60S ribosomal protein L9	165000000
41	P18077	60S ribosomal protein L35a	145000000
42	P62829	60S ribosomal protein L23	143000000
43	P18621	60S ribosomal protein L17	133000000
44	P62241	40S ribosomal protein S8	40862000
45	P62263	40S ribosomal protein S14	33720000
46	P62280	40S ribosomal protein S11	33704000
47	P02794	Ferritin heavy chain	32597000
48	P46781	40S ribosomal protein S9	29800000
49	P62269	40S ribosomal protein S18	27245000
50	P42677	40S ribosomal protein S27	25916000
51	P56537	Eukaryotic translation initiation factor 6	25777000
52	P62249	40S ribosomal protein S16	23393000
53	P63244	Receptor of activated protein C kinase 1	22991000
54	P23396	40S ribosomal protein S3	21737000
55	P60866	40S ribosomal protein S20	19796000
56	P62244	40S ribosomal protein S15a	18610000
57	P08708	40S ribosomal protein S17	18059000
58	P62277	40S ribosomal protein S13	15944000
59	P61247	40S ribosomal protein S3a	14928000
60	P08865	40S ribosomal protein SA	14905000
61	P62701	40S ribosomal protein S4, X isoform	14653000
62	P67809	Nuclease-sensitive element-binding protein 1	14167000
63	P62987	Ubiquitin-60S ribosomal protein L40	13582000
64	P62861	40S ribosomal protein S30	13565000
65	P25398	40S ribosomal protein S12	13350000
66	P62851	40S ribosomal protein S25	13284000
67	P62753	40S ribosomal protein S6	13271000
68	Q969S3	Zinc finger protein 622	13207000
69	Q969Q0	60S ribosomal protein L36a-like	11129000
70	P15880	40S ribosomal protein S2	10991000
71	Q9BZE4	Nucleolar GTP-binding protein 1	10784000
72	P39019	40S ribosomal protein S19	10442000
73	P02792	Ferritin light chain	10265000
74	P46782	40S ribosomal protein S5	9811000
75	P62081	40S ribosomal protein S7	9154200
76	P53803	DNA-directed RNA polymerases I, II, and III subunit RPABC4	8885600
77	P46783	40S ribosomal protein S10	7954000
78	Q9UNX3	60S ribosomal protein L26-like 1	6638600
79	Q9UKD2	mRNA turnover protein 4 homolog	6293900
80	P0DMV9;P0DMV8	Heat shock 70 kDa protein 1B;Heat shock 70 kDa protein 1A	5795200

## Sheet: So70S
Proteins identified in the bottom-up LC-MS/MS analysis of So70S ribosomal purification
The ranking is performed following the iBAQ values for each ribosomal protein in the purifications.
*: Protein name is ambiguous
Rank	Majority protein IDs	Protein names	iBAQ
1	P02398	50S ribosomal protein L12, chloroplastic	4150000000
2	P12230	50S ribosomal protein L36, chloroplastic	2510000000
3	P82137	30S ribosomal protein S17, chloroplastic	2130000000
4	Q9M3K7	30S ribosomal protein S18, chloroplastic	1880000000
5	P82191	50S ribosomal protein L3, chloroplastic	1870000000
6	P22798	50S ribosomal protein L15, chloroplastic	1870000000
7	P28807	30S ribosomal protein S16, chloroplastic	1820000000
8	P82130	30S ribosomal protein S20, chloroplastic	1760000000
9	P82193	50S ribosomal protein L6, chloroplastic	1760000000
10	P82195	50S ribosomal protein L18, chloroplastic	1710000000
11	P82129	30S ribosomal protein S7a-b, chloroplastic	1660000000
12	P82248	50S ribosomal protein L29, chloroplastic	1630000000
13	P06508	30S ribosomal protein S19, chloroplastic	1610000000
14	P82180	50S ribosomal protein L9, chloroplastic	1570000000
15	P28805	50S ribosomal protein L33, chloroplastic	1530000000
16	P82024	30S ribosomal protein S21, chloroplastic	1530000000
17	P82162	30S ribosomal protein S10, chloroplastic	1380000000
18	P82278	30S ribosomal protein S9, chloroplastic	1370000000
19	Q9ST69	30S ribosomal protein S5, chloroplastic	1340000000
20	P82249	50S ribosomal protein L31, chloroplastic	1290000000
21	P06509	50S ribosomal protein L2a-b, chloroplastic	1260000000
22	P82277	30S ribosomal protein 2, chloroplastic	1160000000
23	P13788	30S ribosomal protein S4, chloroplastic	1110000000
24	P62128	30S ribosomal protein S12a-b, chloroplastic	1100000000
25	Q9LE95	50S ribosomal protein L1, chloroplastic	1090000000
26	P06507	30S ribosomal protein S14, chloroplastic	1040000000
27	Q9LWB5	50S ribosomal protein L23, chloroplastic	957000000
28	P82139	50S ribosomal protein L10, chloroplastic	952000000
29	P17353	50S ribosomal protein L16, chloroplastic	930000000
30	P82194	50S ribosomal protein L17, chloroplastic	854000000
31	P09595	30S ribosomal protein S3, chloroplastic	833000000
32	P82245	50S ribosomal protein L28, chloroplastic	813000000
33	P09597	30S ribosomal protein S8, chloroplastic	809000000
34	P06506	30S ribosomal protein S11, chloroplastic	805000000
35	P82413	50S ribosomal protein L19, chloroplastic	800000000
36	P82192	50S ribosomal protein L5, chloroplastic	773000000
37	P09594	50S ribosomal protein L22, chloroplastic	762000000
38	P12629	50S ribosomal protein L13, chloroplastic	727000000
39	O49937	50S ribosomal protein L4, chloroplastic	679000000
40	P82190	50S ribosomal protein L27, chloroplastic	672000000
41	P09596	50S ribosomal protein L14, chloroplastic	654000000
42	P27684	50S ribosomal protein 5 alpha, chloroplastic	647000000
43	P29344	30S ribosomal protein S1, chloroplastic	635000000
44	P31164	50S ribosomal protein L11, chloroplastic	612000000
45	P27683	50S ribosomal protein L24, chloroplastic	611000000
46	P24613	50S ribosomal protein L21, chloroplastic	464000000
47	P19954	Ribosome-binding factor PSRP1, chloroplastic	453000000
48	P28804	50S ribosomal protein L32, chloroplastic	445000000
49	Q9M3I4	30S ribosomal protein S15, chloroplastic	442000000
50	P08242;P08241	30S ribosomal protein S2, chloroplastic	440000000
51	P47910	30S ribosomal protein S31, chloroplastic	345000000
52	P82244	50S ribosomal protein L34, chloroplastic	319000000
53	P28803	50S ribosomal protein L20, chloroplastic	271000000
54	Sp_196510_qgkk.t1	Ferritin KNA04779.1	270000000
55	P05435	ATP synthase gamma chain, chloroplastic	268000000
56	Sp_155930_kgfs.t1	ATP synthase gamma chain, chloroplastic (F-ATPase gamma subunit)	268000000
57	P82248	50S ribosomal protein L29, chloroplastic	264000000
58	P82163	30S ribosomal protein S13, chloroplastic	248000000
59	Sp_214410_iekd.t1;Sp_185280_fcmh.t1	60S P2 KNA02883.1 KNA09777.1	187000000
60	P82412	30S ribosomal protein 3, chloroplastic	169000000
61	P23326	50S ribosomal protein L35, chloroplastic	134000000
62	Sp_161320_exhj.t1;Sp_161320_exhj.t3;Sp_161320_exhj.t2	Elongation Factor Ts	130000000
63	P82403	30S ribosomal protein S6, chloroplastic	88183000
64	Sp_044350_xwye.t1	Ferritin KNA21332.1	84712000
65	Sp_035480_cjdn.t1;Sp_142670_iwzg.t1	60S L13	77043000
66	Sp_026510_zxjd.t1	Unknown KNA23271.1	71058000
67	Sp_076720_mtua.t1;Sp_068550_tdor.t1;Sp_002290_cxoo.t1;Sp_198460_gffy.t1	*60S L12 KNA17853.1	60229000
68	Sp_147750_qajz.t1;Sp_029410_ejyd.t1;Sp_215700_twkk.t1;Sp_215700_twkk.t2	*40S S27 KNA09998.1	59176000
69	Sp_117070_wyzq.t1;Sp_093210_drej.t1	*40S S21 KNA13425.1	56423000
70	Sp_158530_xgfh.t1;Sp_121380_qfgc.t1;Sp_130090_uiny.t1	*60S L08 KNA08895.1	54324000
71	Sp_119630_dyed.t1;Sp_106880_ayut.t1;Sp_110200_fdeh.t1	*40S S26 KNA13124.1	54271000
72	Sp_012900_esyk.t1	Unknown KNA24776.1	54063000
73	Sp_070690_ozop.t1	60S L04 KNA18419.1	53916000
74	Sp_022960_hwix.t1;Sp_117990_zgzy.t1;Sp_075690_pygn.t1	60S L18 KNA23633.1	51185000
75	Sp_087240_sodh.t1;Sp_029870_hyoa.t1	60S L34 KNA16653.1	50833000
76	Sp_185480_hyye.t1	60S L27 KNA05959.1	50798000
77	Sp_210830_huzj.t1	40S S25 KNA03267.1	49049000
78	Sp_211380_efiq.t1	60S L03 KNA03206.1	44192000
79	Sp_163910_imwu.t1;Sp_069360_dhcc.t1;Sp_065570_iqnd.t1	60S L22 KNA08295.1	44098000
80	Sp_059130_djnj.t1	60S L26 KNA19721.1	44095000
81	P06450	ATP synthase subunit alpha, chloroplastic	29553000
82	P82231	Ribosome-recycling factor, chloroplastic	27620000
83	P00825;Q8MBQ1	ATP synthase subunit beta, chloroplastic	23583000
84	P10871	Ribulose bisphosphate carboxylase/oxygenase activase, chloroplastic	6029100
85	P31853	ATP synthase subunit b', chloroplastic	3151100
86	P06453	ATP synthase subunit b, chloroplastic	3020700
87	P00455	Ferredoxin--NADP reductase, chloroplastic	2600800
88	P00833	ATP synthase epsilon chain, chloroplastic	2242600
89	Q02060	Photosystem II 22 kDa protein, chloroplastic	1664500
90	P08973	Protein Ycf2a-b	1497800
91	P00875;P25828	Ribulose bisphosphate carboxylase large chain	1496900
92	Q6XW15	Genome polyprotein	1096600
93	P08215	ATP synthase subunit alpha, chloroplastic	955840
94	Q42434;P29357	Luminal-binding protein	674180
95	P10896	Ribulose bisphosphate carboxylase/oxygenase activase, chloroplastic	316300
96	P11402	ATP synthase delta chain, chloroplastic	192690
