# Supplementary material for: Dissecting ribosomal particles throughout the kingdoms of life using advanced hybrid mass spectrometry methods
Source: Nat Commun. 2018 Jun 27;9:2493. doi: 10.1038/s41467-018-04853-x (PMC6021402; doi:10.1038/s41467-018-04853-x)
Supplement: Supplementary file 5 — Supplementary Data 3 [file 41467_2018_4853_MOESM5_ESM.xlsx]

## Sheet: Hs40S
Theoretical average masses of proteins and experimental average masses of the most abundant proteoforms of 40S human ribosomal subunit with corresponding relative abundances.
	Protein name	Uniprot Accession	Theoretical average mass	Experimental average mass	Comment	Relative Abundance (FMS Resolution: 7500)	Relative Abundance (FMS Resolution: 120000)
1	RS2	P15880	31193.2	31542.5	Acetylated	100	18.5095
2	RS3	P23396	26557.1	26598	Acetylated	83.7354	38.5987
3	RS3A	P61247	29813.7	29812.4		95.995	28.3145
4	RS4X	P62701	29466.5	29465.2		72.3879	16.3844
5	RS5	P46782	22876.4	22786.2	no Met, Acetylated	79.5312	59.3883
6	RS6	P62753	28680.6	28679.6		64.2521	13.7825
7	RS7	P62081	22126.8	22167.9	Acetylated	83.5079	70.2683
8	RS8	P62241	24074	24072.7		65.871	45.0375
9	RS9	P46781	22460.2	22459.2		56.8804	25.1332
10	RS10	P46783	18897.8	18952.8	2x Dimethylation	37.1543	60.3572
11	RS11	P62280	18299.5	18340.5	Acetylated	48.0352	74.9004
12	RS12	P25398	14383.7	14424.4	Acetylated	20.1866	64.6721
13	RS13	P62277	17091.1	17090.1		48.9737	74.883
14	RS14	P62263	16141.5	16140.6		24.401	54.7874
15	RS15	P62841	16908.9	16949.9	Acetylated	38.8564	93.1438
16	RS15A	P62244	14708.3	14707.2		22.496	77.6454
17	RS16	P62249	16314.1	16313.1		35.9745	87.4048
18	RS17	P08708	15418.9	15418.1		30.6445	74.7227
19	RS18	P62269	17587.5	17628.6	Acetylated	39.5896	49.5013
20	RS19	P39019	15929.3	15928.4		39.8888	95.6172
21	RS20	P60866	13241.5	13282.5	Acetylated	20.8605	100
22	RS21	P63220	9111.38	9152.45	Acetylated	6.22991	82.5932
23	RS23	P62266	15676.4	15691.3	Hydroxyproline	22.6588	52.1469
24	RS24	P62847	15423.2	15465.6	Acetylated	7.47041	12.4789
25	RS25	P62851	13742.1	13639	-Met + Dimethyl	25.7239	83.474
26	RS26	P62854	12884.2	12883.2		7.03416	31.5308
27	RS27	P42677	9329.93	9370.82	Acetylated	4.12748	46.1385
28	RS27A	P62979	9418.09	9416.49		3.60884	22.871
29	RS28	P62857	7841.03	7881.99	Acetylated	4.64623	91.1008
30	RS29	P62273	6545.57	6543.22		3.04879	40.4465
31	RS30	P62861	6647.86	6646.6		4.34579	75.1153
32	RSSA	P08865	32722.9	32763.6	Acetylated	36.9119	10.8008
33	RACK1	P63244	35076.7	34986.5	no Met, Acetylated	19.6656	4.1326
	Σ		606590	607201
	ssRNA		603012		UACCUGGUUGAUCCUGCCAGUAGCAUAUGCUUGUCUCAAAGAUUAAGCCAUGCAUGUCUGAGUACGCACGGCCGGUACAGUGAAACUGCGAAUGGCUCAUUAAAUCAGUUAUGGUUCCUUUGGUCGCUCGCUCCUCUCCUACUUGGAUAACUGUGGUAAUUCUAGAGCUAAUACAUGCCGACGGGCGCUGACCCCCUUCGCGGGGGGGAUGCGUGCAUUUAUCAGAUCAAAACCAACCCGGUCAGCCCCUCUCCGGCCCCGGCCGGGGGGCGGGCGCCGGCGGCUUUGGUGACUCUAGAUAACCUCGGGCCGAUCGCACGCCCCCCGUGGCGGCGACGACCCAUUCGAACGUCUGCCCUAUCAACUUUCGAUGGUAGUCGCCGUGCCUACCAUGGUGAC…
	Hs40S+ssRNA		1.2096e+06	1.21021e+06
34	RL41	P62945	3456.35	3456.35		0.781922	20.6181
	Hs40S+ssRNA+L41		1.21306e+06	1.21367e+06
